# Supplementary material for: Gut microbiota-derived gamma-aminobutyric acid from metformin treatment reduces hepatic ischemia/reperfusion injury through inhibiting ferroptosis
Source: eLife. 2024 Mar 15;12:RP89045. doi: 10.7554/eLife.89045 (PMC10942780; doi:10.7554/eLife.89045)
Supplement: Figure 1—source data 2. [file elife-89045-fig1-data2.zip]

Archive with 1 entries (1 files):
- Figure 1-source data 2.pdf
