# Supplementary material for: Gut microbiota-derived gamma-aminobutyric acid from metformin treatment reduces hepatic ischemia/reperfusion injury through inhibiting ferroptosis
Source: eLife. 2024 Mar 15;12:RP89045. doi: 10.7554/eLife.89045 (PMC10942780; doi:10.7554/eLife.89045)
Supplement: Figure 3—source data 1. [file elife-89045-fig3-data1.zip]

Archive with 2 entries (2 files):
- Figure 3-source data 1/Figure 3-source data 1.tif
- Figure 3-source data 1/Figure 3-source data 1-2.tif
